# Supplementary material for: Brain-derived endothelial cells are neuroprotective in a chronic cerebral hypoperfusion mouse model
Source: Commun Biol. 2024 Mar 18;7:338. doi: 10.1038/s42003-024-06030-x (PMC10948829; doi:10.1038/s42003-024-06030-x)
Supplement: Supplementary file 4 — Supplementary data (low data) [file 42003_2024_6030_MOESM4_ESM.xlsx]

## Sheet: Fig. 1
c
	brain			liver			fat
day7	0.073	0.077	0.067	0.129	0.051	0.264	0.04	0.149	0.165
day21	1.371	0.767	1.002	0.167	0.154	0.669	0.132	0.4	0.227
growth rate	18.7808	9.96104	14.9552	1.29457	3.01961	2.53409	3.3	2.68456	1.37576
e
	brain			liver			fat			NEG
volume	8298.49	18480.4	22041.8	34382.3	45620.1	24737.2	36069.4	43991.6	61034.8	58977.7	38186.1	52850.5
total amount of fluorescence intensity	1.27099e+06	3.34714e+06	3.64465e+06	8.02523e+06	9544396	5.2657e+06	7065692	9820102	1.53502e+07	1.89411e+07	1.71956e+07	3.45586e+07
f
	brain			liver			fat			NEG
day14	0.571429	0.463415	0.540816	0.46875	0.285714	0.347826	0.435484	0.384615	0.434783	0.347826	0.390244	0.409091
day28	0.555556	0.444444	0.524752	0.407407	0.27907	0.333333	0.388889	0.338983	0.386364	0.292683	0.349206	0.339286

## Sheet: Fig.2
a
	brain					liver					fat
positive rate	100	100	100	55.5556	71.4286	0	45.4545	0	11.1111	0	0	12.5	0	0	0
b
	brain					liver					fat
positive rate	87.5	100	100	100	100	0	0	0	0	22.7273	0	0	0	16.6667	23.5294
c
	brain					liver					fat
positive rate	100	88.8889	100	94.1176	90	50	0	16.6667	40	40	0	25.9259	41.6667	20	66.6667
d
	brain			liver			fat
positive rate	98.4848	96.1538	98.2759	30.7692	20	14.2857	68.5714	25	34.7826

## Sheet: Fig. 3
a
	brain			liver			fat
BDNF	1.03144	0.832005	1.13655	0.016042	0.0777326	0.0631385	0.0391366	0.00691845	0.0118525
NGF	0.862778	1.40159	0.735635	2.13919	1.94135	1.64383	1.81135	2.18413	1.49181
NT3	0.891214	1.36968	0.739101	0.571904	0.860856	0.58392	1.35708	0.749419	0.56403
NT4	1.13309	0.522535	1.34437	0.614265	0.443477	0.419555	0.725442	1.22004	0.700731
EGF	1.08533	1.14722	0.767447	0.90635	1.18767	1.14722	0.686885	0.721034	0.495906
FGF2	0.946815	0.871247	1.18194	0.323347	0.158346	0.222389	0.318895	0.384526	0.480016
HGF	0.709112	1.50951	0.781374	17.6805	22.3792	27.7436	1.19258	1.33245	0.929215
IGF-1	1.15525	1.0557	0.789056	6.81257	8.74343	5.38221	5.45734	8.50434	9.17812
Neuropilin-1	0.736017	0.918792	1.34519	1.63332	0.783394	1.82489	0.951194	0.816662	0.706035
PDGF-B	0.957654	1.10006	0.94229	0.0246474	0.0535703	0.0590294	0.16696	0.309407	0.253064
b
	brain			liver			fat
VEGF-A	0.642601	0.921461	1.43594	0.441962	0.890072	0.56461	0.960591	0.883924	1.33052
VEGFR-2	1.17712	0.776609	1.04627	1.28514	1.36156	0.982997	1.46943	1.48995	0.98755

## Sheet: Fig. 4
a
	brain					liver					fat
vascular area	0.698	0.959	1.205	0.527	0.659	14.799	18.438	19.754	14.863	15.317	1.764	1.591	1.391	1.993	1.477
b
	brain					liver					fat
control	0.862154	1.18454	1.48839	0.650939	0.813982	0.889673	1.10844	1.18755	0.893521	0.920814	1.07352	0.968233	0.846519	1.21288	0.898856
experiment	1.81818	2.6124	1.87253	2.19121	2.45306	0.505284	0.403205	0.3283	0.490015	0.329682	0.422347	0.370618	0.587269	0.621957	0.653603
c
	brain			liver			fat
control	0.844128	1.15268	1.00319	1.04278	1.00434	0.952877	1.17146	0.884521	0.944015
experiment	2.04413	2.26158	2.71409	0.44278	0.571553	0.532899	0.373289	0.281151	0.456476
d
	brain			liver			fat
control	1.00789	0.821209	1.1709	1.10336	0.97592	0.920718	1.20915	1.06671	0.724138
5000	0.787905	0.793164	0.875548	1.11449	0.91254	0.748523	1.24322	1.43753	0.863501
10000	0.935145	1.15425	1.25855	1.0552	0.717401	0.899137	0.978308	0.904635	0.995191
20000	1.13234	1.08151	1.32866	0.830759	0.882326	0.974784	1.09434	0.828814	0.9163

## Sheet: Fig. 5
a
	brain			liver			fat
control	0.781818	1.08273	1.13545	1.13404	0.835453	1.03051	0.840752	0.961861	1.19739
100ng/ml	1.60273	1.63273	1.52818	0.641999	1.03398	0.905363	0.330819	0.444598	0.512801
200ng/ml	1.88909	1.77364	1.96818	0.683359	0.548875	0.791959	0.541804	0.43185	0.711675
400ng/ml	1.81273	1.92636	1.61091	0.688428	0.537134	0.730321	0.636142	0.635185	0.55519
b
	brain			liver			fat
control	0.844128	1.15268	1.00319	1.04278	1.00434	0.952877	1.17146	0.884521	0.944015
fetal brain cell	2.95671	2.70252	2.58473	0.335288	0.449077	0.5924	0.206915	0.212706	0.365918
antibody	1.29715	0.852181	0.959899	0.933768	0.836048	0.742454	0.681292	0.736574	0.919796
c
	brain			liver			fat
Unc 5A	1.20921	1.04299	0.747802	0.657044	1.10246	0.803328	5.25635	5.55606	3.87464
Unc 5B	0.845502	1.14436	1.01013	0.07456	0.29824	0.174893	0.0782669	0.274437	0.218325
Unc 5C	1.10806	0.843645	1.04829	1.08777	1.57066	1.21255	9.11372	7.98914	7.11752
Unc 5D	0.768923	0.973269	1.25781	2.59232	3.45235	2.46954	3.45235	3.97488	3.65764
DSCAM	0.752304	1.53268	0.715019	1.23632	1.43004	0.821341	0.766339	1.64648	1.43999
DCC	0.952044	1.30958	0.738379	0.451386	0.896536	0.631024	4.38457	4.31422	2.82014
neogenin	1.10989	1.02131	0.868795	0.70895	0.774009	1.06222	1.49529	1.18134	1.51967
d
	brain			liver			fat
control	1.06236	0.941468	0.996173	1.03074	0.992797	0.976461	1.29915	0.853506	0.847343
fetal brain cell	3.47681	2.70149	3.03579	0.205716	0.209952	0.189121	0.535418	0.446717	0.454489
Unc 5B	1.55065	2.11999	2.01666	0.207964	0.2141	0.275988	0.699955	0.325324	0.365788

## Sheet: Fig. 6
a
	CD157+			CD157-			all EC
vascular area ratio	2.62871	3.44014	3.31323	0.162016	0.189019	0.392889	0.711521	1.16922	1.11926
c
	CD157+				CD157-
day7	0.012	0.009	0.011	0.012	0.015	0.001	0.005	0.002
day21	0.101	0.098	0.06	0.094	0.024	0	0	0
e
	CD157+				CD157-
volume	6794.08	9713.58	5294.52	4237.55	49402.9	47237.7	50143.1	50389
total amount of fluorescence intensity	2297905	3219274	1.88493e+06	1575812	16273250	1.91632e+07	1.79654e+07	1.4781e+07
f
	CD157+				CD157-
day14	0.56	0.564103	0.540984	0.580645	0.409091	0.37037	0.428571	0.415385
day28	0.517857	0.543478	0.527273	0.542857	0.333333	0.323529	0.4	0.354167

## Sheet: Supplementary Fig. 1
	brain				liver				fat				lung				heart				skin
vascular area	0.057	0.095	0.136	0.136	2.301	1.705	2.737	2.225	0.205	0.156	0.124	0.11	0.006	0.026	0.018	0.039	0.016	0.017	0.01	0.006	0.075	0.075	0.032	0.044

## Sheet: Supplementary Fig. 2
	brain			liver			fat			NEG
volume	463865	569254	477287	209494	335688	231126	277798	237020	212956	3283	4417	4850
total amount of fluorescence intensity	28862836	33563217	24232088	11481554	19956446	14078331	17696801	11802251	7007761	242957	483734	476172

## Sheet: Supplementary Fig. 3
	brain			liver			fat			NEG
day14	71.43	70	62.5	68.75	57.14	47.37	66.67	65.22	66.67	53.85	51.72	50
day28	70.94	64	57.14	50	46.67	43.75	42.11	50	47.06	52.94	52.78	44.44

## Sheet: Supplementary Fig. 6
	brain			liver			fat
control	1.33333	0.920721	0.745946	0.997022	1.08588	0.917095	0.91924	1.02613	1.05463
liver derived cell	4.43243	4.92072	5.16577	0.0935311	0.144734	0.0615367	16.2542	15.1995	19.3468
fat derived cell	8.1045	7.58018	9.1045	0.205803	0.251693	0.232018	3.39192	3.37055	3.80523

[truncated: 4 more sheets: Supplementary Fig. 7, Supplementary Fig. 8, Supplementary Fig. 9, Supplementary Fig. 10]
